# Supplementary material for: Origin and differentiation trajectories of fibroblastic reticular cells in the splenic white pulp
Source: Nat Commun. 2019 Apr 15;10:1739. doi: 10.1038/s41467-019-09728-3 (PMC6465367; doi:10.1038/s41467-019-09728-3)
Supplement: Supplementary file 6 — Source Data [file 41467_2019_9728_MOESM6_ESM.xlsx]

## Sheet: Fig 1
		Ccl19-iEYFP										Ccl19-iEYFP Ltbr fl/fl
	MRC	4.8	4.72	1.05	6.87	3.87	10.9	13.3	5.08		MRC	0	0	0	0	0	0	0
	FDC	6.87	4.71	1.91	4.47	4.17	6.22	7.22	1.95		FDC	1.91	0.59	0.764	0.21	0.079	0.686	0.085
	TRC	5.34	3.73	0.79	0.69	1.95	2.41	6.19	1.54		TRC	0.43	1.03	0.486	0.65	0.23	0.078	0.68
	PRC	41	40.6	44.8	50.8	39.1	6.83	12.4	14.7		PRC	56.4	16.9	53.3	74.1	83.2	79.6	77
	TNC	23	34.2	24.7	13.3	51.1	67	38.3	61.1		TNC	44	78.1	43.9	25.8	17.2	20.3	22.4

## Sheet: Fig 2
Fig.2d
	PRC
E19.5	50	52.9	59	69.1	63.4	74.4
P0	82.3	41.7	60.1	52.9	50.8
P7	42.6	52.3	49.7	52.9	31.6	40.5	40	36.8
2wk	43.7	51.2	26.9	32.7	30.3	29	29.2	29.2
6wk	26.3	34.7	18.3	24.2	33.4	22	26.1
	TNC
E19.5	50	47.1	41	30.7	36.6	25.6
P0	17	58	39.9	47	49
P7	51.9	41.4	41.2	40.2	56.3	48.1	40.7	42.2
2wk	30.1	30.6	44	44	50.3	44.4	38.4	39.7
6wk	31.7	41.7	50	51.7	46.2	48.2	33.6
	PDPN+CD157+
E19.5	0	0	0	0	0	0
P0	0.7	0.3	0	0.1	0.2
P7	5.5	6.3	9.1	6.9	12.1	11.4	19.3	21
2wk	26.2	18.2	29.1	23.3	19.4	26.6	32.4	31.1
6wk	42	23.6	31.7	24.1	20.4	29.8	40.3
Fig.2f
Ki67+	E19.5	P0	P7	2wk	6wk
	38.8889	38.3562	12.2449	9.92908	0.578035
	11.7647	29.0323	22.2689	25.9459	1.38889
	15.3846	33.9286	22.2222	6.28272	1.63044
	45.4545	20	16.6181	17.3469	1.92308
	35.7143	45.7143	15.493	10.9756	1.3986
	18.5185	35.7143	18.8312	16.9811	0
	23.5294	36	24.0602	17.6471	0
	23.1707	23.3333	24.8908	12.4	0.840336
	35	16.5605	19	18.4739	0.352113
	38.2353	31.2	23.6948	8.06452	0
	33.3333	32.3529	20.4546	7.16846	0
	46.1538			5.7971	2.61194
	33.3333			8.29493	2.00803
	45			6.51163	0.694444
	52.9412			3.10078	1.51515
	40			9.13978

## Sheet: Fig 3
Fig.3h-i
		Ccl19-iEYFP Dox E19.5-6wk									Ccl19-iEYFP Ltbr fl/fl Dox E19.5-6wk
	MRC	14.8	14.5	12.2	3.12	24.6	8.03	8.06		MRC	0	0	0	0	0	0	0
	FDC	4.48	5.17	4.94	3.95	12	4.12	6.08		FDC	0	0.224	0	0	0	0	0
	TRC	11.9	10.3	3.7	6.58	6.02	5.29	4.05		TRC	0	0.224	2.56	0	3.7	0	0
	PRC	28.2	32.5	37.7	50.5	20.2	16.9	18.6		PRC	72	74.1	40.4	67.1	73.3	79.9	78.8
	TNC	17.5	13.7	12.6	13.4	21.7	37.1	39.4		TNC	26.5	23.8	57.4	24.7	22.2	19	18.2
Fig.3k
Ki67+	E19.5	E19.5 LTbR cko	E19-6wk	E19.5-6wk LTbR cko
	38.8889	53.3333	3.44828	0
	11.7647	29.8508	2	3.57143
	15.3846	20	0	6.06061
	45.4545	26.3158	0	0
	35.7143	34.7826	0	5.66038
	18.5185	22.7273	0	0
	23.5294	48.6487	5.88235	2.32558
	23.1707	23.3333	0	4.16667
	35		3.22581	0
	38.2353		0	9.09091
	33.3333		2.27273	4.6875
	46.1538		0
	33.3333		1.98676
	45
	52.9412
	40
	47.2222

## Sheet: Fig 4
	Fig. 4f
	distance	6wk							E19-6wk						P7-6wk
	<400	3.12669	3.08972	8.96424	10.7905	9.24408	7.65629	4.51996	24.399	14.4414	16.5557	18.9331	7.86241	18.8544	14.3234	8.03922	5.99455	9.17472	7.93466
	600	6.4522	6.17944	15.0488	14.5701	13.2058	12.9712	12.5371	32.4519	21.5259	20.2995	26.296	22.8501	21.8377	14.2648	15.2614	7.5386	9.51203	8.72812
	800	10.3018	7.81343	16.3493	17.5418	14.4809	13.1585	20.8842	14.6635	30.1544	15.6406	33.2081	31.2039	15.0358	18.4534	20	4.05692	9.01731	12.6488
	1000	12.8863	16.1616	18.3697	16.4743	14.3898	11.5196	16.3642	8.41346	18.4378	14.5591	15.2517	25.5528	12.7685	9.37317	22.6471	11.0203	10.5015	14.5624
	1200	14.0069	17.3203	16.5583	8.56896	10.7468	11.2854	12.1412	7.21154	11.2625	13.6439	0.225394	8.84521	22.7924	6.26831	14.8039	16.0157	12.6602	15.0292
	1400	12.5971	18.984	10.4505	11.1368	8.10565	15.6404	7.3903	6.49038	3.54223	12.2296	3.30579	1.2285	4.41528	10.2226	7.84314	15.5919	13.6946	14.6791
	1600	8.09687	13.4581	8.05852	8.10733	6.73953	12.4795	7.55526	5.28846	0.635786	3.74376	1.80316	1.4742	0.477327	13.3568	7.87582	12.9276	12.6827	12.8821
	1800	7.39201	11.6162	5.66651	5.9723	7.28597	4.37837	5.6417	0.721154	0	0.998336	0.826446	0.982801	1.07399	8.69947	2.94118	14.1084	10.1417	7.14119
	2000	11.2597	5.3773	0.534138	6.46278	7.46812	2.10724	5.01485	0.360577	0	1.66389	0.150263	0	1.78998	3.19274	0.588235	5.35877	9.28716	4.43407
	2200	9.25357	0	0	0.375072	5.60109	4.35495	4.7839	0	0	0.582363	0	0	0.954654	1.25952	0	5.14684	3.32809	1.56359
	2400	4.01229	0	0	0	2.59563	3.39499	3.16727	0	0	0.0831947	0	0	0	0.585823	0	2.17984	0	0.396733

## Sheet: Fig 6
	PRC	20.6	15.2	31.9	15	35.5
	TNC1	10.9	19.1	41.9	26.8	49.7
		PRC							TNC1
	CD44	62	60.9	42.4	67.9	76.9		CD44	3.85	26.8	3.61	7.28	2.29
	CD106	81.7	89.5	74.5	100	93.8		CD106	2.13	0	6.25	33	22.5

## Sheet: Supplementary Fig 2
		E17.5
	CD3+ T cells	122	104	88	110
	CD19+ B cells	2614	3636	1812	1668
	RORrt+ LTi	678	1384	338	700
		E19.5
	CD3+ T cells	1616	3262	2792	3568	2598	3712	3970	2026	17718	4047	17568	7386	10878	4428	6624	8463
	CD19+ B cells	45576	92226	53146	98564	49852	80522	85982	42604	242214	156606	308913	161460	162198	96096	135495	210999
	RORrt+ LTi	1683	1899	3315	2151	1926	1836	1881	3825
		P0
	CD3+ T cells	6360	7696	13296	14920	7672	12608	11448	10928
	CD19+ B cells	146608	134632	223608	291224	129128	262264	215304	209536
	RORrt+ LTi	1587	2589	3288	3043	2539	3536	3595	2411
		P7
	CD3+ T cells	326048	341483	325913	375705	312233	231390	339885	418095	585158	458618	621563	590198	716625	204840	981675	539415
	CD19+ B cells	1192613	1165185	846225	1186583	900990	735638	994140	1362015	1797390	1702350	1579478	1855373	2341035	1210365	2842470	1786320
	RORrt+ LTi	4485	5003	5543	5295	4725	4703	7350	3900	3720	2430	1374		3083	4223	3315	3765
		2wk
	CD3+ T cells	2760450	2871900	2781150	3071100	2156700	2227200	2395050	2438100	2512050	2057850	2162700	2490300	1918950	2206950	2000700	2058000
	CD19+ B cells	7500000	6863850	7981950	9407700	6133050	6585450	7895400	6590250	6781200	6453450	5934750	6535350	4492200	8275500	5003550	4538700
	RORrt+ LTi	10868	9450	10935	12780	9180	11498	9675	9698	8618	7605	8955	10260	9360	10980	5355	7785
		6wk
	CD3+ T cells	8276550	8096550	11556450	8940600	8270700	7707450	8647950
	CD19+ B cells	22671150	22599600	31520250	27993750	21443250	20476050	21247950
	RORrt+ LTi	53550	41850	43150	54850	55150	43800	38900	36200
[truncated: 39 more columns]

## Sheet: Supplementary Fig 3
		MRC
	Ccl19-tTA EYFP LTbR E19.5 Dox on	0	0	0	0	0	0	0
	Ccl19-tTA EYFP E19.5 Dox on	54	36	50	45	135	99	77
		FDC
	Ccl19-tTA EYFP LTbR E19.5 Dox on	0	5	0	0	0	0	0
	Ccl19-tTA EYFP E19.5 Dox on	14	27	18	14	45	32	41
		TRCs
	Ccl19-tTA EYFP LTbR E19.5 Dox on	0	5	5	0	5	0	0
	Ccl19-tTA EYFP E19.5 Dox on	45	54	36	23	23	41	27
		PRC
	Ccl19-tTA EYFP LTbR E19.5 Dox on	708	972	788	221	203	207	117
	Ccl19-tTA EYFP E19.5 Dox on	131	365	216	221	126	135	158
		TNC
	Ccl19-tTA EYFP LTbR E19.5 Dox on	261	312	198	81	149	50	27
	Ccl19-tTA EYFP E19.5 Dox on	81	153	72	59	117	297	333

## Sheet: Supplementary Fig 5
	Supplementary Fig.5d
		WP fibroblasts	RP fibroblasts / PRC
		6.61	77.2
		5.3	82.9
		31.6	40.2
		4.48	50.7
		2.27	34.7
		4.16	56.1
	Supplementary Fig.5e
		WP fibroblasts
	YFP+ signal	76.1
		80.3
		83.3
		88.5
		66.7
		97.7
